# Supplementary material for: Research progress on biomarkers associated with neonatal respiratory distress syndrome
Source: Front Pediatr. 2026 May 18;14:1811632. doi: 10.3389/fped.2026.1811632 (PMC13222971; doi:10.3389/fped.2026.1811632)
Supplement: Supplementary file 1 [file Table1.xls]

## Sheet: Sheet1
Biomarker	Population/Model	Sample Size	AUC	Validation Status	Classification
Th17	NRDS infants vs healthy newborns; analysis of severe NRDS vs non-NRDS	82 NRDS + 82 controls	0.8690 (for distinguishing NRDS from non-NRDS, 95% CI 0.8125-0.9255); 0.9192 (for distinguishing severe NRDS from non-NRDS, 95% CI 0.8582-0.9802)	No independent or external validation reported	Exploratory biomarker
TGF-β1	NRDS infants (PS group: 45; non-PS group: 30) + preterm infants without NRDS as controls	75 NRDS + 32 controls	Not reported; mainly reports dynamic changes and correlation with disease severity	No independent or external validation reported	Exploratory biomarker
IL-6	NRDS infants (PS group: 45; non-PS group: 30) + preterm infants without NRDS as controls	75 NRDS + 32 controls	Not reported; mainly reports dynamic changes and correlation with disease severity	No independent or external validation reported	Exploratory biomarker
IL-37	LPS-induced neonatal ARDS mouse model	30 neonatal mice	Not applicable; this is an animal study and no ROC/AUC analysis was performed	No clinical validation	Preclinical candidate biomarker
MIP-1α	Neonatal acute respiratory distress syndrome (NRDS) infants vs healthy controls	96 NRDS + 60 controls	0.949 (for diagnosing NRDS from controls)	No independent or external validation reported	Exploratory biomarker
miR-375	Umbilical cord blood of NRDS vs non-NRDS neonates	90 NRDS + 90 controls	0.917 (for distinguishing NRDS from non-NRDS)	No independent or external validation reported	Exploratory biomarker
miR-363	Preterm neonates with NRDS vs healthy neonates	104 NRDS + 76 controls	0.984（for the combined model of miR-363 + arterial blood gas parameters + LUS score in diagnosis）; 0.936 （for the combined model in prognostic prediction）. The exact single-marker AUC of miR-363 was not clearly reported in the original article.	No independent or external validation reported	Exploratory biomarker
miR-513a-3p	NRDS neonates (good vs poor prognosis)	106 NRDS	0.905 (diagnosis), 0.936 (combined model with blood gas and LUS)	No independent or external validation reported	Exploratory biomarker
miR-338-3p	Neonatal ARDS patients vs healthy infants	37 ARDS + 32 controls	0.886（for diagnosing neonatal ARDS）	No independent validation cohort or external validation was reported.	Exploratory biomarker
miR-92 + miR-122	Neonatal ARDS patients, with prognosis assessed as survival vs death	108 neonatal ARDS patients (77 survivors + 31 deaths)	0.794 for miR-92 alone; 0.840 for miR-122 alone; 0.783 for LUS score alone; 0.920 for miR-92 + miR-122 + LUS score in predicting death (95% CI 0.860-0.977).	No independent validation cohort or external validation was reported.	Exploratory biomarker
ANGPTL4	Preterm infants with NRDS vs non-NRDS preterm infants; neonates with NRDS for severity and prognosis assessment	128 NRDS + 128 non-NRDS PIs in the diagnostic/prognostic ANGPTL4 study; 115 NRDS + 30 controls in the ANGPTL4 + LUS study	0.902 for diagnosis of NRDS; 0.741 for diagnosis of severe NRDS; 0.854 for predicting death in NRDS infants; 0.938 for ANGPTL4 + LUS score in predicting NRDS prognosis. The combined model was also reported to have higher value for severity assessment than either test alone, but the exact combined AUC for severity was not clearly reported in the original article.	No independent validation cohort or external validation was reported.	Exploratory biomarker
NT-proBNP + HMGB1 + SIRT1	Infants with NRDS vs normal newborns; prognosis assessed as excellent vs poor	80 NRDS + 80 controls	0.903 for NT-proBNP alone; 0.829 for HMGB1 alone; 0.794 for SIRT1 alone; 0.958 for the combined model in diagnosis of NRDS; 0.810 for NT-proBNP alone, 0.813 for HMGB1 alone, 0.741 for SIRT1 alone, and 0.935 for the combined model in predicting poor prognosis.	No independent validation cohort or external validation was reported.	Exploratory biomarker
VEGF	Preterm neonates with NRDS vs preterm neonates without NRDS	80 NRDS + 70 controls	0.949 for distinguishing neonates with RDS from those without RDS; sensitivity 87.50%, specificity 87.14%	No independent validation cohort or external validation was reported.	Exploratory biomarker
Differentially expressed peptide segments (peptidomics)	Umbilical cord blood from preterm newborns with NRDS vs controls	3 NRDS + 3 controls	Not reported in the original article. The study identified 251 differentially expressed peptides, including 139 upregulated and 112 downregulated peptides, and reported that 11 stable differentially expressed peptides might serve as preclinical biomarkers.	No independent validation cohort or external validation was reported.	Preclinical candidate biomarkers
LUS score	Meta-analysis of studies evaluating lung ultrasound for NRDS diagnosis	9 studies; 703 infants	Pooled sensitivity 0.99, pooled specificity 0.95, and SROC AUC 0.99 for NRDS diagnosis.	This was a systematic review and meta-analysis rather than an external validation study.	Evidence-supported imaging tool
Umbilical cord arterial pH	Full-term newborns with reassuring Apgar score >7 at 5 min, evaluated for respiratory distress syndrome	352 full-term newborns	ROC analysis identified a cut-off of 7.12 for predicting respiratory distress syndrome, with sensitivity 68% and specificity 63%. The original article did not clearly report the AUC value.	No independent validation cohort or external validation was reported.	Exploratory biomarker
Respiratory tract microbiome (16S rRNA sequencing)	Preterm infants with NRDS; pharyngeal swabs and lower respiratory tract sputum collected at 1–3 days and 7–10 days after admission	18 preterm infants with NRDS	Not reported in the original article. The study described microbial composition, richness, diversity, and differential taxa, but did not report ROC/AUC analysis.	No independent validation cohort or external validation was reported.	Exploratory microbiome marker
LUS + clinical indicators (OI, RI, SOFA) machine-learning model	Neonates admitted to the NICU, including NRDS and non-NRDS neonates; model developed for NRDS severity prediction	230 neonates in the derivation cohort, including 119 NRDS and 111 non-NRDS; an independent external validation set included 44 NRDS and 43 non-NRDS neonates.	0.894 for the RF model; 0.841 for LR; 0.828 for NN; 0.726 for SVM.	Internal model development was performed, and an independent external validation set was used.	Exploratory prediction model
Lecithin/sphingomyelin (L/S) ratio predicted by ATR–FTIR + machine learning	Technical proof-of-concept model using purified reagents to simulate nRDS biomarker ratios	259 spectral measurements, including 155 spectra in the calibration set and 104 spectra in the test set.	Not reported as ROC/AUC in the original article. The best-performing three-factor PLSR model showed R² = 0.967 and MSE = 0.014 for predicting L/S ratios.	No clinical validation cohort or external clinical validation was reported.	Preclinical technical platform
Oxidative stress biomarkers + SNPs of antioxidant enzymes with machine-learning algorithms	Preterm neonates admitted to intensive care; machine-learning models developed to predict RDS and significant alterations in liver functions	The exact number of neonates was not clearly reported in the original article sections retrieved for verification.	0.600 for the Bayesian network model in predicting RDS; 0.630 for the C5.0 model in predicting significant alterations in liver functions.	No independent validation cohort or external validation was reported; the article explicitly stated that validation in prospective studies is needed.	Exploratory prediction model
RDS-related pulmonary hemorrhage risk model	Extremely preterm infants with RDS, with the outcome defined as pulmonary hemorrhage	309 patients with RDS, including 48 with PH and 261 without PH.	0.868 for the RF model; 0.817 for LR; 0.769 for XGBoost.	Internal model development with four-fold cross-validation was reported; no independent external validation cohort was reported.	Exploratory prediction model
